# Supplementary material for: Population, Physiological, and Genetic Insights into Carbendazim Resistance in Populations of the Phytopathogenic Fungus Microdochium nivale
Source: J Fungi (Basel). 2025 Aug 29;11(9):639. doi: 10.3390/jof11090639 (PMC12471092; doi:10.3390/jof11090639)
Supplement: Supplementary file 1 [file jof-11-00639-s001.zip]

Archive with 2 entries (2 files):
- Supplementary Table 1.pdf
- Supplementary.xls
