# Supplementary material for: Population, Physiological, and Genetic Insights into Carbendazim Resistance in Populations of the Phytopathogenic Fungus Microdochium nivale
Source: J Fungi (Basel). 2025 Aug 29;11(9):639. doi: 10.3390/jof11090639 (PMC12471092; doi:10.3390/jof11090639)
Supplement: Supplementary file 1 [file jof-11-00639-s001.zip › Supplementary.xls]

## Sheet: supplementary 2
	Supplementary 2. The virulence of carbendazim-resistant and carbendazim-sensitive Microdochium nivale strains toward three winter crops (rye, wheat or triticale). Virulence was assessed using the whole-plant assay (WPA) and expressed as reduced root dry weight (RRDW, %) of infected plants compared to control non-infected plants, as well as using detached leaf assay (DLA) and expressed as the area…

## Sheet: supplementary 3
	Supplementary 3. The growth rates of carbendazim-resistant and carbendazim-sensitive strains of Microdochium nivale. No significant differences were revealed between the experimental groups (Mann-Whitney test, p-value < 0.05).

## Sheet: supplementary 4
	Supplementary 4. Evaluation of the relationships between carbendazim resistance of Microdochium nivale strains and their origin using the Pearson’s χ2-test. The origin of the strains was defined as either the host crop from which the strains were isolated (rye, wheat or triticale) (upper panel) or the plant part from which the strains were isolated (roots, healthy plant shoots (HPS), dead plant s…
	Observed distribution of the features						Observed distribution of the features						Theoretically expected distribution of the features					χ2-test of observed and expected distributions of the features
		Original host
	Host plant/ var. Phenotypes	Sensitive	Resistant				Host plant/ var. Phenotypes	Sensitive	Resistant				Host plant/ var. Phenotypes	Sensitive	Resistant			p = 0,00005
	wheat	5	11	16			wheat	0.0477502	0.0734619	0.121212			wheat	6.30303	9.69697
	rye	14	49	63			rye	0.188017	0.289256	0.477273			rye	24.8182	38.1818
	triticale	33	20	53			triticale	0.158173	0.243343	0.401515			triticale	20.8788	32.1212
		52	80	132				0.393939	0.606061
		Plant part
	Plant part/ var. Phenotypes	Sensitive	Resistant				Plant part/ var. Phenotypes	Sensitive	Resistant				Plant part/ var. Phenotypes	Sensitive	Resistant			p = 0,34
	roots	5	13	18			roots	0.053719	0.0826446	0.136364			roots	7.09091	10.9091
	HPS	14	26	40			HPS	0.119376	0.183655	0.30303			HPS	15.7576	24.2424
	DPS	33	41	74			DPS	0.220845	0.339761	0.560606			DPS	29.1515	44.8485
		52	80	132				0.393939	0.606061

## Sheet: supplementary 5
	Supplementary 5. Evaluation of the relationships between the relative abundance of different Microdochium nivale β-tubulin gene sequence variants (corresponding to carbendazim sensitivity (A variant) or carbendazim resistance (B and C variants together) of the M. nivale strains) and the type of analyzed samples using the Fisher’s exact test . Sample type was defined by the crop (rye, wheat, or tr…
	Observed distribution of the features						Observed distribution of the features						Theoretically expected distribution of the features					Fisher’s exact test
		DPS
	Host plant/ Tub var.	A>B+C	B+C>A				Host plant/ Tub var.	A>B+C	B+C>A				Host plant/ Tub var.	A>B+C	B+C>A			p = 0,042
	wheat	5	9	14			wheat	0.119093	0.185255	0.304348			wheat	5.47826	8.52174
	rye	3	13	16			rye	0.136106	0.21172	0.347826			rye	6.26087	9.73913
	triticale	10	6	16			triticale	0.136106	0.21172	0.347826			triticale	6.26087	9.73913
		18	28	46				0.391304	0.608696
		Roots
	Host plant/ Tub var.	A>B+C	B+C>A				Host plant/ Tub var.	A>B+C	B+C>A				Host plant/ Tub var.	A>B+C	B+C>A			p = 0,72
	rye	7	9	16			rye	0.266667	0.266667	0.533333			rye	8	8
	triticale	8	6	14			triticale	0.233333	0.233333	0.466667			triticale	7	7
		15	15	30				0.5	0.5
